# Supplementary material for: Molecular Portrait of GISTs Associated With Clinicopathological Features: A Retrospective Study With Molecular Analysis by a Custom 9-Gene Targeted Next-Generation Sequencing Panel
Source: Front Genet. 2022 Apr 25;13:864499. doi: 10.3389/fgene.2022.864499 (PMC9081536; doi:10.3389/fgene.2022.864499)
Supplement: Supplementary file 6 [file DataSheet1.xlsx]

## Sheet: Table S1
Table S1. All the patients' clinical information and the detection results of somatic mutation
IDX	Patient_ID	Gender	Age of first operation	Primary_or_Recurrent	Location_of__Primary_GIST	Tumor_Size (cm)	Mitotic count [x/HPF]	CD117	DOG1	CD34	SMA	S-100	Desmin	SDHB	Ki-67	Molecular_Classification	Gene	Exon	HGVS_p.	Variant_class
1	5008025	Male	>55	Recurrent	Small Intestine	≥ 5	≤5	+	+	+	-	-	-	+	＞10%	KIT	KIT	exon9	p.A502_Y503dup	Duplication
2	5271134	Male	>55	Primary	Stomach	≤ 2	≤5	+	+	+	-	-	-	+	≤5%	PDGFRA	PDGFRA	exon18	p.D842V	Missense_Mutation
3	5163390	Female	>55	Primary	Stomach	> 2，< 5	≤5	+	+	-	-	-	-	+	≤5%	KIT	KIT	exon13	p.K642E	Missense_Mutation
4	4941910	Male	>55	Primary	Small Intestine	≥ 5	>5	+++	+	+	-	-	-	+	＞5% and ≤10%	KIT	KIT	exon11	p.K550*	Nonsense_Mutation
5	5287952	Male	>55	Primary	Small Intestine	> 2，< 5	≤5	+	+	+	+	-	-	+	≤5%	KIT	KIT	exon9	p.A502_Y503dup	Duplication
6	1777588	Female	≤55	Recurrent	Small Intestine	≥ 5	>5	+	+	+	-	-	-	+	＞10%	KIT	KIT	exon11	p.V555_I571del	Deletion
	1777588	Female	≤55	Recurrent	Small Intestine	≥ 5	>5	+	+	+	-	-	-	+	＞10%	KIT	KIT	exon13	p.V654A	Missense_Mutation
7	5276776	Male	≤55	Primary	Small Intestine	> 2，< 5	≤5	+	+	+	-	-	-	+	≤5%	KIT	KIT	exon11	p.W557_K558del	Deletion
8	4726142	Male	≤55	Recurrent	Small Intestine	≥ 5	≤5	+	-	+	-	-	-	+	≤5%	KIT	KIT	exon11	p.W557_K558del	Deletion
9	5330334	Female	≤55	Recurrent	Small Intestine	≥ 5	≤5	+	+	+	-	-	-	+	＞10%	KIT	KIT	exon9	p.A502_Y503dup	Duplication
10	3595603	Female	>55	Primary	Stomach	≥ 5	>5	+	+	+	+	-	-	+	＞10%	KIT	KIT	exon11	p.W557_K558del	Deletion
11	5352869	Male	>55	Primary	Stomach	≥ 5	>5	+	+	+	-	-	-	+	≤5%	KIT	KIT	exon11	p.V559D	Missense_Mutation
12	3233043	Female	>55	Primary	Small Intestine	≥ 5	>5	+	+	+	-	-	-	+	＞5% and ≤10%	KIT	KIT	exon9	p.A502_Y503dup	Duplication
13	5396179	Female	≤55	Primary	Stomach	≥ 5	≤5	+	+	-	-	-	-	+	≤5%	PDGFRA	PDGFRA	exon18	p.D842V	Missense_Mutation
14	1525453	Male	≤55	Primary	Stomach	> 2，< 5	≤5	+	+	+	-	-	-	+	≤5%	KIT	KIT	exon11	p.W557R	Missense_Mutation
15	1174047	Female	>55	Primary	Stomach	≥ 5	>5	+	+	+	-	-	-	+	＞10%	KIT	KIT	exon11	p.K558_E562del	Deletion
16	5460191	Female	≤55	Primary	Stomach	≥ 5	≤5	+	+	+	-	-	-	+	≤5%	KIT	KIT	exon11	p.W557G	Missense_Mutation
17	5430506	Male	≤55	Primary	Small Intestine	> 2，< 5	≤5	+	+	+	-	-	-	+	≤5%	KIT	KIT	exon11	p.V559A	Missense_Mutation
18	5460854	Female	>55	Primary	Small Intestine	≥ 5	≤5	+	+	+	-	-	-	+	≤5%	KIT	KIT	exon11	p.V555_I571del	Deletion
19	4895059	Female	≤55	Primary	Stomach	> 2，< 5	>5	+	+	+	-	-	-	+	≤5%	KIT	KIT	exon11	p.V555_I571del	Deletion
20	222113	Male	>55	Primary	Stomach	≤ 2	>5	+	+	+	-	-	-	+	≤5%	KIT	KIT	exon11	p.V560del	Missense_Mutation
21	3457114	Female	≤55	Primary	Stomach	> 2，< 5	≤5	+	+	+	-	-	-	+	≤5%	KIT	KIT	exon11	p.W557_K558del	Deletion
22	3109311	Male	>55	Recurrent	Small Intestine	≥ 5	≤5	+	+	+	-	-	-	+	＞10%	KIT	KIT	exon11	p.P551_Y553delinsH	Delins
	3109311	Male	>55	Recurrent	Small Intestine	≥ 5	≤5	+	+	+	-	-	-	+	＞10%	KIT	KIT	exon17	p.N822K	Missense_Mutation
23	4987774	Male	≤55	Recurrent	Small Intestine	≥ 5	≤5	+	-	+	-	-	-	-	≤5%	KIT	KIT	exon11	p.E554_D572del	Deletion
	4987774	Male	≤55	Recurrent	Small Intestine	≥ 5	≤5	+	-	+	-	-	-	-	≤5%	KIT	KIT	exon13	p.V654A	Missense_Mutation
24	5348786	Male	>55	Recurrent	Small Intestine	≥ 5	≤5	+	+	+	+	-	-	+	＞10%	KIT	KIT	exon11	p.Q575del	Deletion
	5348786	Male	>55	Recurrent	Small Intestine	≥ 5	≤5	+	+	+	+	-	-	+	＞10%	KIT	KIT	exon17	p.D820A	Missense_Mutation
	5348786	Male	>55	Recurrent	Small Intestine	≥ 5	≤5	+	+	+	+	-	-	+	＞10%	KIT	NF1	exon12	p.Y433F	Missense_Mutation
25	8046773	Female	>55	Primary	Small Intestine	≥ 5	≤5	+	+	+	-	-	-	+	≤5%	KIT	KIT	exon11	p.W557G	Missense_Mutation
26	4945043	Male	>55	Primary	Stomach	> 2，< 5	>5	+++	+++	+	-	-	-	+	＞5% and ≤10%	KIT	KIT	exon11	p.W557_K558del	Deletion
27	5462194	Male	≤55	Primary	Stomach	≥ 5	≤5	+	+	+	-	-	-	+	≤5%	KIT	KIT	exon11	p.V559D	Missense_Mutation
28	1518134	Female	≤55	Recurrent	Small Intestine	> 2，< 5	≤5	+	-	+	-	-	-	+	＞5% and ≤10%	KIT	KIT	exon11	p.K558_V560delinsS	Delins
	1518134	Female	≤55	Recurrent	Small Intestine	> 2，< 5	≤5	+	-	+	-	-	-	+	＞5% and ≤10%	KIT	KIT	exon13	p.V654A	Missense_Mutation
29	3455849	Female	>55	Recurrent	Small Intestine	> 2，< 5	>5	+	+	+	-	-	-	+	＞5% and ≤10%	KIT	KIT	exon9	p.A502_Y503dup	Duplication
30	3724560	Female	≤55	Recurrent	Stomach	≥ 5	≤5	+	+	+	+	-	-	+	≤5%	KIT	KIT	exon11	p.K550_V555delinsL	Delins
31	5610183	Male	>55	Primary	Stomach	> 2，< 5	≤5	+	+	+	-	-	-	+	≤5%	KIT	KIT	exon11	p.Q556_V559delinsH	Delins
32	5633506	Female	>55	Recurrent	Stomach	≥ 5	>5	+	+	+	-	-	-	+	＞10%	KIT	KIT	exon11	p.Y553_K558del	Deletion
	5633506	Female	>55	Recurrent	Stomach	≥ 5	>5	+	+	+	-	-	-	+	＞10%	KIT	KIT	exon13	p.V654A	Missense_Mutation
	5633506	Female	>55	Recurrent	Stomach	≥ 5	>5	+	+	+	-	-	-	+	＞10%	KIT	NF1	exon27	p.A1197V	Missense_Mutation
33	5200539	Male	>55	Primary	Small Intestine	≥ 5	≤5	+	+	+	-	-	-	+	≤5%	WT	BRAF	exon15	p.V600E	Missense_Mutation
34	3719067	Female	>55	Recurrent	Small Intestine	≥ 5	≤5	+	+	+	+	+	+	+	≤5%	KIT	KIT	exon11	p.K550_V559delinsI	Delins
35	2525116	Male	>55	Primary	Stomach	≥ 5	≤5	+	+	+	-	-	-	+	≤5%	KIT	KIT	exon11	p.V560D	Missense_Mutation
36	5596434	Female	>55	Recurrent	Stomach	≥ 5	≤5	+	+	+	-	-	-	+	≤5%	KIT	KIT	exon11	p.E554_V559del	Deletion
	5596434	Female	>55	Recurrent	Stomach	≥ 5	≤5	+	+	+	-	-	-	+	≤5%	KIT	NF1	exon37	p.D1736E	Missense_Mutation
37	2700456	Female	≤55	Recurrent	Small Intestine	> 2，< 5	>5	+	+	+	-	-	-	+	＞5% and ≤10%	KIT	KIT	exon11	p.M552_K558delinsTVLQ	Delins
	2700456	Female	≤55	Recurrent	Small Intestine	> 2，< 5	>5	+	+	+	-	-	-	+	＞5% and ≤10%	KIT	KIT	exon17	p.N822K	Missense_Mutation
	2700456	Female	≤55	Recurrent	Small Intestine	> 2，< 5	>5	+	+	+	-	-	-	+	＞5% and ≤10%	KIT	KIT	exon17	p.Y823D	Missense_Mutation
38	1408716	Female	>55	Primary	Small Intestine	> 2，< 5	≤5	+	+	+	-	-	-	+	≤5%	KIT	KIT	exon11	p.M552_V555del	Deletion
39	5740206	Female	≤55	Primary	Small Intestine	> 2，< 5	≤5	+	+	-	-	-	-	+	≤5%	KIT	KIT	exon9	p.A502_Y503dup	Duplication
40	5706518	Male	≤55	Primary	Stomach	> 2，< 5	>5	+	+	+	-	-	-	+	≤5%	KIT	KIT	exon11	p.W557G	Missense_Mutation
41	5711546	Male	>55	Primary	Small Intestine	≥ 5	>5	+	+	+	-	-	-	+	＞10%	WT	SDHB	exon4	p.D118H	Missense_Mutation
42	5742130	Male	>55	Primary	Small Intestine	≤ 2	≤5	+	+	+	-	-	-	+	≤5%	KIT	KIT	exon4	p.S215fs	Frame_Shift_Del
43	5755365	Female	>55	Primary	Small Intestine	> 2，< 5	≤5	+	+	-	+	-	-	+	≤5%	KIT	KIT	exon11	p.Q556_D572delinsH	Delins
44	2862421	Female	>55	Recurrent	Small Intestine	≥ 5	>5	+	+	+	-	-	-	+	＞10%	KIT	KIT	exon11	p.Q556_V559delinsH	Delins
45	5791728	Male	>55	Recurrent	Small Intestine	≥ 5	>5	+	-	+	-	-	-	+	＞10%	KIT	KIT	exon11	p.P551_Y553del	Deletion
	5791728	Male	>55	Recurrent	Small Intestine	≥ 5	>5	+	-	+	-	-	-	+	＞10%	KIT	KIT	exon13	p.V654A	Missense_Mutation
46	5282010	Male	≤55	Recurrent	Small Intestine	≥ 5	>5	+	+	+	-	-	-	+	＞5% and ≤10%	KIT	KIT	exon9	p.A502_Y503dup	Duplication
	5282010	Male	≤55	Recurrent	Small Intestine	≥ 5	>5	+	+	+	-	-	-	+	＞5% and ≤10%	KIT	KIT	exon17	p.N822K	Missense_Mutation
47	4729842	Female	>55	Recurrent	Small Intestine	≤ 2	≤5	+	-	+	-	-	-	+	≤5%	WT	/	/	/	/
48	5802679	Male	≤55	Primary	Small Intestine	≥ 5	≤5	+	+	+	-	-	-	+	≤5%	KIT	KIT	exon9	p.A502_Y503dup	Duplication
49	3678948	Male	>55	Primary	Small Intestine	≥ 5	≤5	+	+	-	-	-	-	+	≤5%	KIT	KIT	exon11	p.W557R	Missense_Mutation
50	5595920	Male	>55	Primary	Small Intestine	≥ 5	≤5	+	+	+	-	-	-	+	≤5%	KIT	KIT	exon9	p.S476I	Missense_Mutation
51	5731708	Male	>55	Primary	Stomach	> 2，< 5	>5	+	+	+	-	-	-	+	≤5%	KIT	KIT	exon11	p.W557R	Missense_Mutation
52	5860883	Female	>55	Primary	Small Intestine	> 2，< 5	≤5	+	+	+	-	-	-	+	≤5%	WT	NF1	exon11	p.R416*	Nonsense_Mutation
53	5736667	Female	>55	Recurrent	Small Intestine	> 2，< 5	≤5	-	-	+	-	-	-	-	≤5%	WT	/	/	/	/
54	4355061	Female	≤55	Recurrent	Small Intestine	≥ 5	≤5	+	-	+	-	-	-	+	≤5%	KIT	KIT	exon11	p.W557_K558del	Deletion
55	3462986	Male	>55	Recurrent	Stomach	≥ 5	>5	+	+	+	-	-	-	+	＞10%	KIT	KIT	exon11	p.K558_V560delinsNL	Delins
	3462986	Male	>55	Recurrent	Stomach	≥ 5	>5	+	+	+	-	-	-	+	＞10%	KIT	KIT	exon13	p.V654A	Missense_Mutation
56	6018849	Male	>55	Primary	Stomach	≥ 5	≤5	+	+	+	-	-	-	+	≤5%	KIT	KIT	exon11	p.Y553_Q556del	Deletion
57	3117739	Male	>55	Primary	Stomach	> 2，< 5	≤5	+	+	+	-	-	-	+	≤5%	KIT	KIT	exon11	p.M552_V555del	Deletion
58	6021934	Female	≤55	Primary	Small Intestine	≥ 5	≤5	+	+	-	-	-	-	+	≤5%	KIT	KIT	exon11	p.W557_K558del	Deletion
59	5846205	Male	>55	Recurrent	Small Intestine	≥ 5	>5	+	-	+	-	-	-	+	＞10%	KIT	KIT	exon9	p.A502_Y503dup	Duplication
60	6013026	Female	>55	Primary	Stomach	≥ 5	≤5	+	+	+	-	-	-	+	≤5%	KIT	KIT	exon11	p.V559D	Missense_Mutation
61	5781277	Male	≤55	Recurrent	Small Intestine	≥ 5	>5	+	+	+	-	-	-	+	＞10%	KIT	KIT	exon11	p.P573_T574dup	Duplication
	5781277	Male	≤55	Recurrent	Small Intestine	≥ 5	>5	+	+	+	-	-	-	+	＞10%	KIT	KIT	exon13	p.V654A	Missense_Mutation
62	5902821	Female	>55	Primary	Stomach	> 2，< 5	>5	+	+	+	-	-	-	+	≤5%	KIT	KIT	exon11	p.L576P	Missense_Mutation
63	5099017	Male	>55	Recurrent	Small Intestine	> 2，< 5	>5	+	-	-	-	-	-	+	＞10%	KIT	KIT	exon9	p.A502_Y503dup	Duplication
64	6042759	Female	>55	Primary	Stomach	≥ 5	≤5	+	+	+	-	-	-	+	＞10%	KIT	KIT	exon11	p.K550fs	Deletion
65	2853714	Male	≤55	Primary	Stomach	> 2，< 5	>5	+	+	+	-	-	-	+	≤5%	KIT	KIT	exon11	p.V559D	Missense_Mutation
66	4908358	Female	>55	Recurrent	Small Intestine	≥ 5	>5	+	+	+	-	-	-	+	＞10%	KIT	KIT	exon9	p.A502_Y503dup	Duplication
	4908358	Female	>55	Recurrent	Small Intestine	≥ 5	>5	+	+	+	-	-	-	+	＞10%	KIT	KIT	exon17	p.N822Y	Missense_Mutation
67	4265047	Male	≤55	Recurrent	Small Intestine	> 2，< 5	>5	+	+	+	-	-	-	+	＞10%	KIT	KIT	exon17	p.Y823D	Missense_Mutation
	4265047	Male	≤55	Recurrent	Small Intestine	> 2，< 5	>5	+	+	+	-	-	-	+	＞10%	KIT	KIT	exon11	p.N567_L576delinsKEV	Delins
68	6082523	Male	>55	Primary	Stomach	> 2，< 5	≤5	+	+	+	-	-	-	+	＞5% and ≤10%	KIT	KIT	exon11	p.W557R	Missense_Mutation
69	2832045	Female	>55	Primary	Stomach	> 2，< 5	≤5	+	+	+	-	-	-	+	＞10%	KIT	KIT	exon11	p.V559D	Missense_Mutation
70	3740164	Male	≤55	Primary	Stomach	≥ 5	≤5	+	+	+	-	-	-	+	≤5%	KIT	KIT	exon11	p.P551_Y553del	Deletion
71	5987150	Male	>55	Primary	Small Intestine	> 2，< 5	≤5	+	+	-	-	-	-	+	≤5%	KIT	KIT	exon11	p.N566_P573del	Deletion
72	6380590	Female	>55	Primary	Stomach	≥ 5	>5	+	+	+	+	-	-	+	＞5% and ≤10%	KIT	KIT	exon11	p.W557_V559delinsF	Delins
73	6376099	Male	>55	Primary	Small Intestine	> 2，< 5	≤5	+	+	+	-	-	-	+	≤5%	KIT	KIT	exon11	p.W557R	Missense_Mutation
74	6298233	Female	≤55	Primary	Small Intestine	> 2，< 5	≤5	+	+	+	+	-	-	+	≤5%	KIT	KIT	exon11	p.V559D	Missense_Mutation
75	1719614	Female	≤55	Recurrent	Small Intestine	≥ 5	>5	+	-	+	-	-	-	+	＞10%	KIT	KIT	exon9	p.A502_Y503dup	Duplication
76	1571640	Female	≤55	Primary	Stomach	> 2，< 5	≤5	+	+	+	-	-	-	+	≤5%	KIT	KIT	exon11	p.W557_V559delinsC	Delins
77	2614706	Female	>55	Primary	Small Intestine	≥ 5	≤5	+	+	-	-	-	-	+	≤5%	KIT	KIT	exon11	p.V559D	Missense_Mutation
78	6140988	Male	>55	Primary	Stomach	> 2，< 5	≤5	+	+	-	-	-	-	+	≤5%	PDGFRA	PDGFRA	exon18	p.D842V	Missense_Mutation
79	5440420	Male	>55	Primary	Stomach	> 2，< 5	≤5	+	+	+	-	-	-	+	≤5%	KIT	KIT	exon11	p.P551_M552delinsL	Delins
80	6492002	Male	>55	Primary	Rectum	≥ 5	≤5	+	+	+	-	-	-	+	≤5%	KIT	KIT	exon11	p.Q556_V559delinsPS	Delins
81	4646360	Female	>55	Primary	Small Intestine	≥ 5	≤5	+	-	+	-	-	-	unknown	≤5%	KIT	KIT	exon11	p.V559A	Missense_Mutation
82	5341358	Male	>55	Primary	Rectum	> 2，< 5	unknown	+	+	+	-	-	-	+	＞5% and ≤10%	KIT	KIT	exon11	p.W557_K558del	Deletion
	5341358	Male	>55	Primary	Rectum	> 2，< 5	unknown	+	+	+	-	-	-	+	＞5% and ≤10%	KIT	KIT	exon17	p.N822K	Missense_Mutation
83	230411	Female	≤55	Primary	Rectum	> 2，< 5	unknown	-	+	-	-	-	-	-	≤5%	KIT	KIT	exon11	p.V559G	Missense_Mutation
84	5132164	Male	≤55	Primary	colon	≥ 5	≤5	+	+	+	-	-	-	+	＞10%	KIT	KIT	exon11	p.V559_E561del	Deletion
85	5645936	Male	>55	Primary	Rectum	> 2，< 5	unknown	+	+	+	-	-	-	+	≤5%	KIT	KIT	exon11	p.L576P	Missense_Mutation
86	2259654	Male	≤55	Primary	Stomach	> 2，< 5	unknown	+	+	+	-	-	-	+	＞5% and ≤10%	WT	/	/	/	/
87	5383111	Male	>55	Primary	Stomach	≥ 5	unknown	unknown	unknown	unknown	unknown	unknown	unknown	unknown	unknown	KIT	KIT	exon11	p.V559G	Missense_Mutation
88	3302825	Male	>55	Primary	Stomach	≥ 5	unknown	-	+	-	-	-	-	+	≤5%	WT	/	/	/	/
89	5727321	Female	≤55	Primary	Small Intestine	≥ 5	≤5	+	+	+	-	-	-	-	≤5%	KIT	KIT	exon11	p.K558_V559delinsN	Delins
90	5570583	Male	>55	Primary	Stomach	≥ 5	unknown	+	+	+	-	-	+	+	≤5%	KIT	KIT	exon11	p.W557_K558del	Deletion
91	5876428	Male	>55	Primary	Rectum	≥ 5	≤5	+	+	+	-	-	-	+	≤5%	KIT	KIT	exon11	p.L576P	Missense_Mutation
	5876428	Male	>55	Primary	Rectum	≥ 5	≤5	+	+	+	-	-	-	+	≤5%	KIT	NF1	exon39	p.G1933fs;	Missense_Mutation
	5876428	Male	>55	Primary	Rectum	≥ 5	≤5	+	+	+	-	-	-	+	≤5%	KIT	NF1	exon14	p.I526S	Missense_Mutation
	5876428	Male	>55	Primary	Rectum	≥ 5	≤5	+	+	+	-	-	-	+	≤5%	KIT	KIT	exon13	p.K642E	Missense_Mutation
92	6096477	Female	≤55	Primary	Small Intestine	> 2，< 5	unknown	+	-	+	-	-	-	unknown	≤5%	KIT	KIT	exon11	p.K550_W557delinsIR	Delins
93	2725336	Male	>55	Primary	Small Intestine	≥ 5	≤5	+	+	+	unknown	-	-	+	＞10%	KIT	KIT	exon11	p.V559D	Missense_Mutation
94	2243037	Female	>55	Primary	Stomach	≤ 2	>5	+	+	+	-	-	-	+	＞10%	KIT	KIT	exon11	p.W557_K558del	Deletion
95	6502488	Male	>55	Primary	Small Intestine	> 2，< 5	unknown	+	+	+	-	-	-	+	≤5%	KIT	KIT	exon11	p.I563_P573del	Deletion
96	5463647	Female	≤55	Primary	Stomach	> 2，< 5	unknown	unknown	unknown	unknown	unknown	unknown	unknown	unknown	unknown	KIT	KIT	exon11	p.V559_G 565del	Deletion
97	5585419	Male	>55	Primary	Small Intestine	≥ 5	unknown	unknown	unknown	unknown	unknown	unknown	unknown	unknown	unknown	KIT	KIT	exon11	p.Y570_L576del	Deletion
98	5608226	Male	≤55	Primary	Stomach	≥ 5	unknown	unknown	unknown	unknown	unknown	unknown	unknown	unknown	unknown	PDGFRA	PDGFRA	exon18	p.D842V	Missense_Mutation
99	5878582	Male	>55	Primary	Small Intestine	≥ 5	unknown	+	+	+	-	-	unknown	+	＞10%	KIT	KIT	exon9	p.A502_Y503dup	Duplication
100	5916377	Male	>55	Primary	Small Intestine	≥ 5	unknown	+	+	+	+	-	-	+	＞10%	KIT	KIT	exon11	p.N567_L576delinsKE	Delins
101	2442061	Male	>55	Recurrent	Rectum	> 2，< 5	unknown	unknown	unknown	unknown	unknown	unknown	unknown	unknown	unknown	KIT	KIT	exon9	p.A502_Y503dup	Duplication
102	5493200	Male	>55	Recurrent	Small Intestine	≥ 5	unknown	+	+	unknown	unknown	unknown	unknown	unknown	unknown	KIT	KIT	exon11	p.V560D	Missense_Mutation
103	5574859	Male	>55	Recurrent	Small Intestine	unknown	unknown	unknown	unknown	unknown	unknown	unknown	unknown	unknown	unknown	KIT	KIT	exon11	p.P551_Q556del	Deletion
104	5771826	Male	>55	Recurrent	Small Intestine	≥ 5	unknown	unknown	unknown	unknown	unknown	unknown	unknown	unknown	unknown	KIT	KIT	exon11	p.W557_K558del	Deletion
105	6009329	Female	≤55	Recurrent	Small Intestine	> 2，< 5	unknown	unknown	unknown	unknown	unknown	unknown	unknown	unknown	unknown	WT	NF1	exon44	p.P2221Hfs*33	Frame_Shift_Del
106	6141508	Female	≤55	Recurrent	Stomach	≤ 2	unknown	unknown	unknown	unknown	unknown	unknown	unknown	unknown	unknown	KIT	KIT	exon11	p.V560G	Missense_Mutation

## Sheet: Table S2
Table S2. The detection results of germline mutation
Patient_ID	Gene	HGVS_c.	HGVS_p.	Exon	Variant_class	Interpretation	Genotype	Transcript number
5287952	PDGFRA	c.1432T>C	p.Ser478Pro	exon10	Missense_Mutation	Benign	heterozygote	NM_006206.4
5287952	SDHA	c.631T>C	p.Tyr211His	exon6	Missense_Mutation	Uncertain significance​	heterozygote	NM_004168.2
5287952	NF1	c.1933A>G	p.Met645Val	exon17	Missense_Mutation	Benign/Likely benign	heterozygote	NM_001042492.2
5287952	NF1	c.1933A>G	p.Met645Val	exon17	Missense_Mutation	Benign/Likely benign	heterozygote	NM_001042492.2
5276776	SDHB	c.18C>A	p.Ala6Ala	exon1	Synonymous mutations	Benign	homozygote	NM_003000.2
5276776	PDGFRA	c.1701A>G	p.Pro567Pro	exon12	Synonymous mutations	Benign/Likely benign	homozygote	NM_006206.4
5276776	PDGFRA	c.3222T>C	p.Asp1074Asp	exon23	Synonymous mutations	Benign	homozygote	NM_006206.4
5276776	NF1	c.702G>A	p.Leu234Leu	exon7	Synonymous mutations	Benign/Likely benign	heterozygote	NM_001042492.2
5276776	NF1	c.2034G>A	p.Pro678Pro	exon18	Synonymous mutations	Benign/Likely benign	heterozygote	NM_001042492.2
5276776	PDGFRA	c.1701A>G	p.Pro567Pro	exon12	Synonymous mutations	Benign/Likely benign	homozygote	NM_006206.4
5276776	SDHA	c.1932G>A	p.Val644Val	exon15	Synonymous mutations	Benign/Likely benign	heterozygote	NM_004168.2
5276776	SDHA	c.1974G>C	p.Pro658Pro	exon15	Synonymous mutations	Likely benign	heterozygote	NM_004168.2
5276776	BRAF	c.1929A>G	p.Gly643Gly	exon16	Synonymous mutations	Benign	heterozygote	NM_004333.4
5276776	KRAS	c.483G>A	p.Arg161Arg	exon5	Synonymous mutations	Benign	homozygote	NM_033360.2
3595603	SDHA	c.1969G>A	p.Val657Ile	exon15	Missense_Mutation	Benign	heterozygote	NM_004168.2
1525453	PDGFRA	c.1432T>C	p.Ser478Pro	exon10	Missense_Mutation	Benign	homozygote	NM_006206.4
1525453	SDHA	c.619A>C	p.Arg207Arg	exon5	Splicing region mutation&Synonymous mutations	Benign	heterozygote	NM_004168.2
1525453	SDHA	c.1969G>A	p.Val657Ile	exon15	Missense_Mutation	Benign	heterozygote	NM_004168.2
5430506	KIT	c.910A>G	p.Thr304Ala	exon5	Missense_Mutation	Benign/Likely benign	heterozygote	NM_000222.2
5430506	SDHA	c.619A>C	p.Arg207Arg	exon5	Splicing region mutation&Synonymous mutations	Benign	heterozygote	NM_004168.2
5430506	SDHA	c.1969G>A	p.Val657Ile	exon15	Missense_Mutation	Benign	heterozygote	NM_004168.2
5460854	BRAF	c.206G>C	p.Gly69Ala	exon2	Missense_Mutation	Uncertain significance​	heterozygote	NM_004333.4
5460854	BRAF	c.64G>A	p.Asp22Asn	exon1	Missense_Mutation	Benign	heterozygote	NM_004333.4
4895059	PDGFRA	c.1432T>C	p.Ser478Pro	exon10	Missense_Mutation	Benign	heterozygote	NM_006206.4
5460191	PDGFRA	c.1432T>C	p.Ser478Pro	exon10	Missense_Mutation	Benign	heterozygote	NM_006206.4
5330334	SDHB	c.16G>T	p.Ala6Ser	exon1	Missense_Mutation	Uncertain significance​	heterozygote	NM_003000.2
5330334	SDHA	c.1969G>A	p.Val657Ile	exon15	Missense_Mutation	Benign	heterozygote	NM_004168.2
4987774	NF1	c.1933A>G	p.Met645Val	exon17	Missense_Mutation	Benign	heterozygote	NM_001042492.2
4987774	PDGFRA	c.2148C>A	p.Ser716Arg	exon15	Missense_Mutation	Uncertain significance​	heterozygote	NM_006206.4
4726142	SDHC	c.25G>A	p.Val9Ile	exon2	Missense_Mutation	Uncertain significance​	heterozygote	NM_003001.3
4726142	SDHA	c.631T>C	p.Tyr211His	exon6	Missense_Mutation	Uncertain significance​	heterozygote	NM_004168.2
8046773	BRAF	c.64G>A	p.Asp22Asn	exon1	Missense_Mutation	Benign	heterozygote	NM_004333.4
5462194	SDHA	c.619A>C	p.Arg207Arg	exon5	Splicing region mutation	Benign	heterozygote	NM_004168.2
5462194	SDHA	c.1969G>A	p.Val657Ile	exon15	Missense_Mutation	Benign	heterozygote	NM_004168.2
5610183	BRAF	c.64G>A	p.Asp22Asn	exon1	Missense_Mutation	Benign	heterozygote	NM_004333.4
5200539	NF1	c.3875A>G	p.Tyr1292Cys	exon29	Missense_Mutation	Uncertain significance​	heterozygote	NM_001042492.2
5706518	PDGFRA	c.3098A>T	p.Asp1033Val	exon22	Missense_Mutation	Likely benign	heterozygote	NM_006206.4
5706518	SDHA	c.619A>C	p.Arg207Arg	exon5	Splicing region mutation	Benign	heterozygote	NM_004168.2
5706518	SDHA	c.1969G>A	p.Val657Ile	exon15	Missense_Mutation	Benign	heterozygote	NM_004168.2
5711546	PDGFRA	c.1432T>C	p.Ser478Pro	exon10	Missense_Mutation	Benign	heterozygote	NM_006206.4
5711546	SDHA	c.619A>C	p.Arg207Arg	exon5	Splicing region mutation	Benign	heterozygote	NM_004168.2
5711546	SDHA	c.1969G>A	p.Val657Ile	exon15	Missense_Mutation	Benign	heterozygote	NM_004168.2
5742130	SDHA	c.619A>C	p.Arg207Arg	exon5	Splicing region mutation	Benign	heterozygote	NM_004168.2
5742130	SDHA	c.1969G>A	p.Val657Ile	exon15	Missense_Mutation	Benign	heterozygote	NM_004168.2
5802679	PDGFRA	c.1432T>C	p.Ser478Pro	exon10	Missense_Mutation	Benign	heterozygote	NM_006206.4
5802679	KIT	c.1621A>C	p.Met541Leu	exon10	Missense_Mutation	Benign/Likely benign	heterozygote	NM_000222.2
5860883	PDGFRA	c.1432T>C	p.Ser478Pro	exon10	Missense_Mutation	Benign	heterozygote	NM_006206.4
3117739	SDHB	c.709C>T	p.Pro237Ser	exon7	Missense_Mutation	Likely benign	heterozygote	NM_003000.2
6021934	KIT	c.1621A>C	p.Met541Leu	exon10	Missense_Mutation	Benign/Likely benign	heterozygote	NM_000222.2
6013026	SDHA	c.1911C>T	p.Val637Val	exon15	Splicing region mutation&Intron mutation	Benign/Likely benign	heterozygote	NM_004168.2
5902821	KIT	c.1621A>C	p.Met541Leu	exon10	Missense_Mutation	Benign/Likely benign	heterozygote	NM_000222.2
5902821	PDGFRA	c.1432T>C	p.Ser478Pro	exon10	Missense_Mutation	Benign	heterozygote	NM_006206.4
2853714	PDGFRA	c.1432T>C	p.Ser478Pro	exon10	Missense_Mutation	Benign	heterozygote	NM_006206.4
2853714	SDHA	c.1911C>T	p.Val637Val	exon15	Splicing region mutation&Synonymous mutations	Benign/Likely benign	heterozygote	NM_004168.2
2832045	PDGFRA	c.1432T>C	p.Ser478Pro	exon10	Missense_Mutation	Benign	heterozygote	NM_006206.4
2832045	KIT	c.1621A>C	p.Met541Leu	exon10	Missense_Mutation	Benign/Likely benign	heterozygote	NM_000222.2
2832045	SDHA	c.1911C>T	p.Val637Val	exon15	Splicing region mutation&Synonymous mutations	Benign/Likely benign	heterozygote	NM_004168.2
3740164	PDGFRA	c.1432T>C	p.Ser478Pro	exon10	Missense_Mutation	Benign	heterozygote	NM_006206.4
5987150	PDGFRA	c.1432T>C	p.Ser478Pro	exon10	Missense_Mutation	Benign	heterozygote	NM_006206.4
5987150	KIT	c.1621A>C	p.Met541Leu	exon10	Missense_Mutation	Benign/Likely benign	heterozygote	NM_000222.2
6380590	SDHA	c.619A>C	p.Arg207Arg	exon5	Splicing region mutation&Synonymous mutations	Benign	heterozygote	NM_004168.2
6380590	SDHA	c.1969G>A	p.Val657Ile	exon15	Missense_Mutation	Benign	heterozygote	NM_004168.2
6298233	BRAF	c.64G>A	p.Asp22Asn	exon1	Missense_Mutation	Benign	heterozygote	NM_004333.4
6298233	BRAF	c.95_100dup	p.Gly32_Ala33dup	exon1	Duplication	Benign/Likely benign	heterozygote	NM_004333.4
1571640	PDGFRA	c.1432T>C	p.Ser478Pro	exon10	Missense_Mutation	Benign	heterozygote	NM_006206.4
1571640	SDHA	c.619A>C	p.Arg207Arg	exon5	Splicing region mutation&Synonymous mutations	Benign	heterozygote	NM_004168.2
1571640	SDHA	c.1969G>A	p.Val657Ile	exon15	Missense_Mutation	Benign	heterozygote	NM_004168.2
1571640	NF1	c.1933A>G	p.Met645Val	exon17	Missense_Mutation	Benign	heterozygote	NM_001042492.2
6140988	SDHA	c.619A>C	p.Arg207Arg	exon5	Splicing region mutation&Synonymous mutations	Benign	heterozygote	NM_004168.2
6140988	SDHA	c.1969G>A	p.Val657Ile	exon15	Missense_Mutation	Benign	heterozygote	NM_004168.2
5440420	PDGFRA	c.1432T>C	p.Ser478Pro	exon10	Missense_Mutation	Benign	heterozygote	NM_006206.4
6492002	SDHA	c.163T>C	p.Tyr55His	exon3	Missense_Mutation	Benign/Likely benign	heterozygote	NM_004168.2
6042759	PDGFRA	c.1432T>C	p.Ser478Pro	exon10	Missense_Mutation	Benign	heterozygote	NM_006206.4
5282010	BRAF	c.64G>A	p.Asp22Asn	exon1	Missense_Mutation	Benign	heterozygote	NM_004333.4
5633506	BRAF	c.64G>A	p.Asp22Asn	exon1	Missense_Mutation	Benign	heterozygote	NM_004333.4
2862421	NF1	c.1772T>C	p.Leu591Pro	exon16	Missense_Mutation	not record	heterozygote	NM_001042492.2
2862421	PDGFRA	c.1432T>C	p.Ser478Pro	exon10	Missense_Mutation	Benign	heterozygote	NM_006206.4
4729842	PDGFRA	c.1432T>C	p.Ser478Pro	exon10	Missense_Mutation	Benign	heterozygote	NM_006206.4
5736667	NF1	c.2041C>T	p.Arg681*	exon18	Nonsense_Mutation	Pathogenic​	heterozygote	NM_001042492.2
5736667	NF1	c.2033C>T	p.Pro678Leu	exon18	Missense_Mutation	Benign/Likely benign	heterozygote	NM_001042492.2
4355061	KIT	c.1621A>C	p.Met541Leu	exon10	Missense_Mutation	Benign/Likely benign	heterozygote	NM_000222.2
3462986	PDGFRA	c.1432T>C	p.Ser478Pro	exon10	Missense_Mutation	Benign	heterozygote	NM_006206.4
3462986	SDHA	c.619A>C	p.Arg207Arg	exon5	Splicing region mutation&Synonymous mutations	Benign	heterozygote	NM_004168.2
3462986	SDHA	c.1969G>A	p.Val657Ile	exon15	Missense_Mutation	Benign	heterozygote	NM_004168.2
4908358	KRAS	c.173C>T	p.Thr58Ile	exon3	Missense_Mutation	Pathogenic​	heterozygote	NM_033360.2
4265047	PDGFRA	c.1432T>C	p.Ser478Pro	exon10	Missense_Mutation	Benign	heterozygote	NM_006206.4
4265047	SDHA	c.163T>C	p.Tyr55His	exon3	Missense_Mutation	Benign/Likely benign	heterozygote	NM_004168.2
3719067	PDGFRA	c.1432T>C	p.Ser478Pro	exon10	Missense_Mutation	Benign	heterozygote	NM_006206.4
1174047	BRAF	c.64G>A	p.Asp22Asn	exon1	Missense_Mutation	Benign	heterozygote	NM_004333.4
230411	SDHA	c.1911C>T	p.Val637Val	exon15	Splicing region mutation	Benign	heterozygote	NM_004168.2
5132164	PDGFRA	c.1432T>C	p.Ser478Pro	exon10	Missense_Mutation	Benign	heterozygote	NM_006206.4
2259654	PDGFRA	c.1432T>C	p.Ser478Pro	exon10	Missense_Mutation	Benign	heterozygote	NM_006206.4
5383111	SDHA	c.163T>C	p.Tyr55His	exon3	Missense_Mutation	Likely benign	heterozygote	NM_004168.2
3302825	KIT	c.1621A>C	p.Met541Leu	exon10	Missense_Mutation	Benign	heterozygote	NM_000222.2
3302825	NF1	c.1933A>G	p.Met645Val	exon17	Missense_Mutation	Benign	heterozygote	NM_00104249 2.2
5727321	PDGFRA	c.1432T>C	p.Ser478Pro	exon10	Missense_Mutation	Benign	heterozygote	NM_006206.4
5876428	NF1	c.1772T>C	p.Leu591Pro	exon16	Missense_Mutation	not record	heterozygote	NM_001042492.2
5876428	NF1	c.8138G>A	p.Arg2713Gln	exon56	Missense_Mutation	Uncertain significance​	heterozygote	NM_001042492.2
2725336	SDHA	c.619A>C	p.Arg207Arg	exon5	Splicing region mutation&Synonymous mutations	Benign	heterozygote	NM_004168.2
2725336	SDHA	c.1969G>A	p.Val657Ile	exon15	Missense_Mutation	Benign	heterozygote	NM_004168.2
6502488	KIT	c.1621A>C	p.Met541Leu	exon10	Missense_Mutation	Benign	heterozygote	NM_000222.2
5463647	SDHA	c.619A>C	p.Arg207Arg	exon5	Splicing region mutation&Synonymous mutations	Benign	heterozygote	NM_004168.2
5463647	SDHA	c.1969G>A	p.Val657Ile	exon15	Missense_Mutation	Benign	heterozygote	NM_004168.2
5585419	KIT	c.1621A>C	p.Met541Leu	exon10	Missense_Mutation	Benign	heterozygote	NM_000222.2
5585419	SDHA	c.1911C>T	p.Val637Val	exon15	Missense_Mutation	Benign	heterozygote	NM_004168.2
5878582	PDGFRA	c.2266G>A	p.Asp756Asn	exon16	Missense_Mutation	Uncertain significance​	heterozygote	NM_006206.4
5878582	SDHA	c.163T>C	p.Tyr55His	exon3	Missense_Mutation	Likely benign	heterozygote	NM_004168.2
5878582	BRAF	c.64G>A	p.Asp22Asn	exon1	Missense_Mutation	Benign	heterozygote	NM_004333.4
5916377	SDHA	c.619A>C	p.Arg207Arg	exon5	Splicing region mutation&Synonymous mutations	Benign	heterozygote	NM_004168.2
5916377	SDHA	c.1969G>A	p.Val657Ile	exon15	Missense_Mutation	Benign	heterozygote	NM_004168.2
5493200	PDGFRA	c.1432T>C	p.Ser478Pro	exon10	Missense_Mutation	Benign	heterozygote	NM_006206.4
5493200	SDHA	c.163T>C	p.Tyr55His	exon3	Missense_Mutation	Benign/Likely benign	heterozygote	NM_004168.2
6009329	BRAF	c.64G>A	p.Asp22Asn	exon1	Missense_Mutation	Benign	heterozygote	NM_004333.4
6141508	BRAF	c.64G>A	p.Asp22Asn	exon1	Missense_Mutation	Benign	heterozygote	NM_004333.4
